# Supplementary material for: Computational approaches for discovery of common immunomodulators in fungal infections: towards broad-spectrum immunotherapeutic interventions
Source: BMC Microbiol. 2013 Oct 7;13:224. doi: 10.1186/1471-2180-13-224 (PMC3853472; doi:10.1186/1471-2180-13-224)
Supplement: Additional file 1 — Details of up- and down- regulated biclusters. [file 1471-2180-13-224-S1.zip]

Archive with 48 entries (46 files):
- 2013-kidane-bmc/details-of-biclusters/dnreg-biclust-8.html
- 2013-kidane-bmc/details-of-biclusters/upreg-biclust-0.html
- 2013-kidane-bmc/details-of-biclusters/upreg-biclust-26.html
- 2013-kidane-bmc/details-of-biclusters/upreg-biclust-28.html
- 2013-kidane-bmc/details-of-biclusters/upreg-biclust-2.html
- 2013-kidane-bmc/details-of-biclusters/upreg-biclust-30.html
- 2013-kidane-bmc/details-of-biclusters/upreg-biclust-10.html
- 2013-kidane-bmc/details-of-biclusters/upreg-biclust-12.html
- 2013-kidane-bmc/details-of-biclusters/upreg-biclust-14.html
- 2013-kidane-bmc/details-of-biclusters/upreg-biclust-16.html
- 2013-kidane-bmc/details-of-biclusters/upreg-biclust-18.html
- 2013-kidane-bmc/details-of-biclusters/upreg-biclust-20.html
- 2013-kidane-bmc/details-of-biclusters/upreg-biclust-22.html
- 2013-kidane-bmc/details-of-biclusters/upreg-biclust-24.html
- 2013-kidane-bmc/details-of-biclusters/upreg-biclust-32.html
- 2013-kidane-bmc/details-of-biclusters/upreg-biclust-52.html
- 2013-kidane-bmc/details-of-biclusters/dnreg-biclust-24.html
- 2013-kidane-bmc/details-of-biclusters/dnreg-biclust-4.html
- 2013-kidane-bmc/details-of-biclusters/dnreg-biclust-6.html
- 2013-kidane-bmc/details-of-biclusters/upreg-biclust-34.html
- 2013-kidane-bmc/details-of-biclusters/upreg-biclust-36.html
- 2013-kidane-bmc/details-of-biclusters/upreg-biclust-38.html
- 2013-kidane-bmc/details-of-biclusters/upreg-biclust-40.html
- 2013-kidane-bmc/details-of-biclusters/upreg-biclust-42.html
- 2013-kidane-bmc/details-of-biclusters/upreg-biclust-44.html
- 2013-kidane-bmc/details-of-biclusters/upreg-biclust-46.html
- 2013-kidane-bmc/details-of-biclusters/upreg-biclust-48.html
- 2013-kidane-bmc/details-of-biclusters/upreg-biclust-4.html
- 2013-kidane-bmc/details-of-biclusters/upreg-biclust-50.html
- 2013-kidane-bmc/details-of-biclusters/upreg-biclust-6.html
- 2013-kidane-bmc/details-of-biclusters/upreg-biclust-8.html
- 2013-kidane-bmc/details-of-biclusters/dnreg-biclust-0.html
- 2013-kidane-bmc/details-of-biclusters/dnreg-biclust-10.html
- 2013-kidane-bmc/details-of-biclusters/dnreg-biclust-12.html
- 2013-kidane-bmc/details-of-biclusters/dnreg-biclust-14.html
- 2013-kidane-bmc/details-of-biclusters/dnreg-biclust-16.html
- 2013-kidane-bmc/details-of-biclusters/dnreg-biclust-20.html
- 2013-kidane-bmc/details-of-biclusters/dnreg-biclust-0.html~
- 2013-kidane-bmc/details-of-biclusters/dnreg-biclust-2.html
- 2013-kidane-bmc/details-of-biclusters/dnreg-biclust-18.html
- 2013-kidane-bmc/details-of-biclusters/dnreg-biclust-22.html
- 2013-kidane-bmc/index.html
- 2013-kidane-bmc/index.html~
- 2013-kidane-bmc/Additional_file_1:Table_S1.html
- 2013-kidane-bmc/Table-S2-details-of-up-regulated-biclusters.html~
- 2013-kidane-bmc/Additional_file_1:Table_S2.html
- 2013-kidane-bmc/details-of-biclusters/
- 2013-kidane-bmc/
