# Supplementary material for: Computational approaches for discovery of common immunomodulators in fungal infections: towards broad-spectrum immunotherapeutic interventions
Source: BMC Microbiol. 2013 Oct 7;13:224. doi: 10.1186/1471-2180-13-224 (PMC3853472; doi:10.1186/1471-2180-13-224)
Supplement: Additional file 1 — Details of up- and down- regulated biclusters. [file 1471-2180-13-224-S1.zip › 2013-kidane-bmc/details-of-biclusters/dnreg-biclust-0.html~]

<b> BICLUSTER_ID</b> : DNREG-0</a><BR>PATHOGENS /2/ : c. albicans</a>,a. fumigatus</a><BR>TARGETS /21/ : NDUFV2</a>, PDHB</a>, SDHB</a>, NDUFS7</a>, NDUFA3</a>, ATP5D</a>, PSMB1</a>, NDUFB5</a>, NDUFS8</a>, UQCRC1</a>, NDUFB7</a>, NDUFS6</a>, PSMB5</a>, NDUFS4</a>, DCPS</a>, NDUFB1</a>, PPIH</a>, NDUFAB1</a>, SDHD</a>, NDUFS3</a>, NDUFC1</a><BR>
<p>
<p>
<p>
<table border="1">
<tbody>
<tr><th width="300">Gene Set</th><th width="900">Leading Edge Genes (known drug targets are highlighted)</th></tr>
<tr><td><a href="http://www.broad.mit.edu/gsea/msigdb/cards/REACTOME_ELECTRON_TRANSPORT_CHAIN">REACTOME ELECTRON TRANSPORT CHAIN</a></td><td><a href="http://www.genenames.org/data/hgnc_data.php?hgnc_id=7714">NDUFS7</a>, <a href="http://www.genenames.org/data/hgnc_data.php?hgnc_id=10681">SDHB</a>, <a href="http://www.genenames.org/data/hgnc_data.php?hgnc_id=7686">NDUFA3</a>, COX5B, <a href="http://www.genenames.org/data/hgnc_data.php?hgnc_id=7700">NDUFB5</a>, UQCRFS1, <a href="http://www.genenames.org/data/hgnc_data.php?hgnc_id=7715">NDUFS8</a>, <a href="http://www.genenames.org/data/hgnc_data.php?hgnc_id=7702">NDUFB7</a>, ETFB, <a href="http://www.genenames.org/data/hgnc_data.php?hgnc_id=7713">NDUFS6</a>, <a href="http://www.genenames.org/data/hgnc_data.php?hgnc_id=7711">NDUFS4</a>, COX4I1, <a href="http://www.genenames.org/data/hgnc_data.php?hgnc_id=7695">NDUFB1</a>, UQCRQ, <a href="http://www.genenames.org/data/hgnc_data.php?hgnc_id=7694">NDUFAB1</a>, <a href="http://www.genenames.org/data/hgnc_data.php?hgnc_id=10683">SDHD</a>, <a href="http://www.genenames.org/data/hgnc_data.php?hgnc_id=7710">NDUFS3</a>, NDUFB11, <a href="http://www.genenames.org/data/hgnc_data.php?hgnc_id=7705">NDUFC1</a></td></tr>
<tr><td><a href="http://www.broad.mit.edu/gsea/msigdb/cards/ORGANELLE_ENVELOPE">ORGANELLE ENVELOPE</a></td><td>HTRA2, ABCB6, <a href="http://www.genenames.org/data/hgnc_data.php?hgnc_id=7714">NDUFS7</a>, <a href="http://www.genenames.org/data/hgnc_data.php?hgnc_id=837">ATP5D</a>, ATP5G2, TOMM22, SLC25A11, MPV17, PHB, NUTF2, TIMM13, ATP5O, PPOX, <a href="http://www.genenames.org/data/hgnc_data.php?hgnc_id=7711">NDUFS4</a>, FIS1, TIMM23, <a href="http://www.genenames.org/data/hgnc_data.php?hgnc_id=7694">NDUFAB1</a>, <a href="http://www.genenames.org/data/hgnc_data.php?hgnc_id=10683">SDHD</a>, <a href="http://www.genenames.org/data/hgnc_data.php?hgnc_id=7710">NDUFS3</a></td></tr>
<tr><td><a href="http://www.broad.mit.edu/gsea/msigdb/cards/MITOCHONDRIAL_RESPIRATORY_CHAIN">MITOCHONDRIAL RESPIRATORY CHAIN</a></td><td><a href="http://www.genenames.org/data/hgnc_data.php?hgnc_id=12585">UQCRC1</a>, <a href="http://www.genenames.org/data/hgnc_data.php?hgnc_id=7694">NDUFAB1</a>, BCS1L, <a href="http://www.genenames.org/data/hgnc_data.php?hgnc_id=7711">NDUFS4</a>, <a href="http://www.genenames.org/data/hgnc_data.php?hgnc_id=7714">NDUFS7</a>, <a href="http://www.genenames.org/data/hgnc_data.php?hgnc_id=7710">NDUFS3</a>, <a href="http://www.genenames.org/data/hgnc_data.php?hgnc_id=7715">NDUFS8</a>, SURF1</td></tr>
<tr><td><a href="http://www.broad.mit.edu/gsea/msigdb/cards/ENVELOPE">ENVELOPE</a></td><td>HTRA2, ABCB6, <a href="http://www.genenames.org/data/hgnc_data.php?hgnc_id=7714">NDUFS7</a>, <a href="http://www.genenames.org/data/hgnc_data.php?hgnc_id=837">ATP5D</a>, ATP5G2, TOMM22, SLC25A11, MPV17, PHB, NUTF2, TIMM13, ATP5O, PPOX, <a href="http://www.genenames.org/data/hgnc_data.php?hgnc_id=7711">NDUFS4</a>, FIS1, TIMM23, <a href="http://www.genenames.org/data/hgnc_data.php?hgnc_id=7694">NDUFAB1</a>, <a href="http://www.genenames.org/data/hgnc_data.php?hgnc_id=10683">SDHD</a>, <a href="http://www.genenames.org/data/hgnc_data.php?hgnc_id=7710">NDUFS3</a></td></tr>
<tr><td><a href="http://www.broad.mit.edu/gsea/msigdb/cards/CORUM_RESPIRATORY_CHAIN_COMPLEX_I_INCOMPLETE_INTERMEDIATE_MITOCHONDRIAL">CORUM RESPIRATORY CHAIN COMPLEX I INCOMPLETE INTERMEDIATE MITOCHONDRIAL</a></td><td><a href="http://www.genenames.org/data/hgnc_data.php?hgnc_id=7713">NDUFS6</a>, <a href="http://www.genenames.org/data/hgnc_data.php?hgnc_id=7717">NDUFV2</a>, <a href="http://www.genenames.org/data/hgnc_data.php?hgnc_id=7711">NDUFS4</a>, <a href="http://www.genenames.org/data/hgnc_data.php?hgnc_id=7714">NDUFS7</a></td></tr>
<tr><td><a href="http://www.broad.mit.edu/gsea/msigdb/cards/CORUM_RESPIRATORY_CHAIN_COMPLEX_I_LAMBDA_SUBUNIT_MITOCHONDRIAL">CORUM RESPIRATORY CHAIN COMPLEX I LAMBDA SUBUNIT MITOCHONDRIAL</a></td><td><a href="http://www.genenames.org/data/hgnc_data.php?hgnc_id=7713">NDUFS6</a>, <a href="http://www.genenames.org/data/hgnc_data.php?hgnc_id=7711">NDUFS4</a>, <a href="http://www.genenames.org/data/hgnc_data.php?hgnc_id=7714">NDUFS7</a>, <a href="http://www.genenames.org/data/hgnc_data.php?hgnc_id=7710">NDUFS3</a></td></tr>
<tr><td><a href="http://www.broad.mit.edu/gsea/msigdb/cards/AEROBIC_RESPIRATION">AEROBIC RESPIRATION</a></td><td><a href="http://www.genenames.org/data/hgnc_data.php?hgnc_id=12585">UQCRC1</a>, <a href="http://www.genenames.org/data/hgnc_data.php?hgnc_id=8808">PDHB</a>, <a href="http://www.genenames.org/data/hgnc_data.php?hgnc_id=10681">SDHB</a>, <a href="http://www.genenames.org/data/hgnc_data.php?hgnc_id=10683">SDHD</a>, OXA1L, SLC25A14</td></tr>
<tr><td><a href="http://www.broad.mit.edu/gsea/msigdb/cards/NCI_ORC1_REMOVAL_FROM_CHROMATIN">NCI ORC1 REMOVAL FROM CHROMATIN</a></td><td><a href="http://www.genenames.org/data/hgnc_data.php?hgnc_id=9542">PSMB5</a>, PSMB8, PSMD10, PSMA2, PSMA5, PSMB10, PSMB6, <a href="http://www.genenames.org/data/hgnc_data.php?hgnc_id=9537">PSMB1</a>, PSMB9, PSMA4, PSMB3, PSMF1, MCM4, PSME1</td></tr>
<tr><td><a href="http://www.broad.mit.edu/gsea/msigdb/cards/REACTOME_CDT1_ASSOCIATION_WITH_THE_CDC6_ORC_ORIGIN_COMPLEX">REACTOME CDT1 ASSOCIATION WITH THE CDC6 ORC ORIGIN COMPLEX</a></td><td><a href="http://www.genenames.org/data/hgnc_data.php?hgnc_id=9542">PSMB5</a>, GMNN, PSMB8, PSMD10, PSMA2, PSMA5, PSMB10, PSMB6, <a href="http://www.genenames.org/data/hgnc_data.php?hgnc_id=9537">PSMB1</a>, PSMB9, PSMA4, PSMB3, PSMF1, PSME1</td></tr>
<tr><td><a href="http://www.broad.mit.edu/gsea/msigdb/cards/NCI_APC_C_CDH1_MEDIATED_DEGRADATION_OF_CDC20_AND_OTHER_APC_C_CDH1_TARGETED_PROTEINS_IN_LATE_MITOSIS_EARLY_G1">NCI APC C CDH1 MEDIATED DEGRADATION OF CDC20 AND OTHER APC C CDH1 TARGETED PROTEINS IN LATE MITOSIS EARLY G1</a></td><td><a href="http://www.genenames.org/data/hgnc_data.php?hgnc_id=9542">PSMB5</a>, PSMB8, PSMD10, PSMA2, PSMA5, PSMB10, PSMB6, <a href="http://www.genenames.org/data/hgnc_data.php?hgnc_id=9537">PSMB1</a>, PSMB9, PSMA4, PSMB3, ANAPC2, PSMF1, PSME1</td></tr>
<tr><td><a href="http://www.broad.mit.edu/gsea/msigdb/cards/NCI_AUTODEGRADATION_OF_CDH1_BY_CDH1_APC_C">NCI AUTODEGRADATION OF CDH1 BY CDH1 APC C</a></td><td><a href="http://www.genenames.org/data/hgnc_data.php?hgnc_id=9542">PSMB5</a>, PSMB8, PSMD10, PSMA2, PSMA5, PSMB10, PSMB6, <a href="http://www.genenames.org/data/hgnc_data.php?hgnc_id=9537">PSMB1</a>, PSMB9, PSMA4, PSMB3, ANAPC2, PSMF1, PSME1</td></tr>
<tr><td><a href="http://www.broad.mit.edu/gsea/msigdb/cards/NCI_CDT1_ASSOCIATION_WITH_THE_CDC6_ORC_ORIGIN_COMPLEX">NCI CDT1 ASSOCIATION WITH THE CDC6 ORC ORIGIN COMPLEX</a></td><td><a href="http://www.genenames.org/data/hgnc_data.php?hgnc_id=9542">PSMB5</a>, GMNN, PSMB8, PSMD10, PSMA2, PSMA5, PSMB10, PSMB6, <a href="http://www.genenames.org/data/hgnc_data.php?hgnc_id=9537">PSMB1</a>, PSMB9, PSMA4, PSMB3, PSMF1, PSME1</td></tr>
<tr><td><a href="http://www.broad.mit.edu/gsea/msigdb/cards/NCI_REMOVAL_OF_LICENSING_FACTORS_FROM_ORIGINS">NCI REMOVAL OF LICENSING FACTORS FROM ORIGINS</a></td><td><a href="http://www.genenames.org/data/hgnc_data.php?hgnc_id=9542">PSMB5</a>, GMNN, PSMB8, PSMD10, PSMA2, PSMA5, PSMB10, PSMB6, <a href="http://www.genenames.org/data/hgnc_data.php?hgnc_id=9537">PSMB1</a>, PSMB9, PSMA4, PSMB3, PSMF1, MCM4, PSME1</td></tr>
<tr><td><a href="http://www.broad.mit.edu/gsea/msigdb/cards/NCI_CDC20_PHOSPHO_APC_C_MEDIATED_DEGRADATION_OF_CYCLIN_A">NCI CDC20 PHOSPHO APC C MEDIATED DEGRADATION OF CYCLIN A</a></td><td><a href="http://www.genenames.org/data/hgnc_data.php?hgnc_id=9542">PSMB5</a>, PSMB8, PSMD10, MAD2L1, PSMA2, PSMA5, PSMB10, PSMB6, <a href="http://www.genenames.org/data/hgnc_data.php?hgnc_id=9537">PSMB1</a>, PSMB9, PSMA4, PSMB3, ANAPC2, PSMF1, PSME1</td></tr>
<tr><td><a href="http://www.broad.mit.edu/gsea/msigdb/cards/REACTOME_AUTODEGRADATION_OF_CDH1_BY_CDH1_APC">REACTOME AUTODEGRADATION OF CDH1 BY CDH1 APC</a></td><td><a href="http://www.genenames.org/data/hgnc_data.php?hgnc_id=9542">PSMB5</a>, PSMB8, PSMD10, PSMA2, PSMA5, PSMB10, PSMB6, <a href="http://www.genenames.org/data/hgnc_data.php?hgnc_id=9537">PSMB1</a>, PSMB9, PSMA4, PSMB3, ANAPC2, PSMF1, PSME1</td></tr>
<tr><td><a href="http://www.broad.mit.edu/gsea/msigdb/cards/REACTOME_M_G1_TRANSITION">REACTOME M G1 TRANSITION</a></td><td><a href="http://www.genenames.org/data/hgnc_data.php?hgnc_id=9542">PSMB5</a>, GMNN, PSMB8, PSMD10, PSMA2, PSMA5, PSMB10, PSMB6, <a href="http://www.genenames.org/data/hgnc_data.php?hgnc_id=9537">PSMB1</a>, PSMB9, PSMA4, PSMB3, PSMF1, MCM4, PSME1</td></tr>
<tr><td><a href="http://www.broad.mit.edu/gsea/msigdb/cards/NCI_SWITCHING_OF_ORIGINS_TO_A_POST_REPLICATIVE_STATE">NCI SWITCHING OF ORIGINS TO A POST REPLICATIVE STATE</a></td><td><a href="http://www.genenames.org/data/hgnc_data.php?hgnc_id=9542">PSMB5</a>, PSMB8, PSMD10, PSMA2, PSMA5, PSMB10, PSMB6, <a href="http://www.genenames.org/data/hgnc_data.php?hgnc_id=9537">PSMB1</a>, PSMB9, PSMA4, PSMB3, PSMF1, MCM4, PSME1</td></tr>
<tr><td><a href="http://www.broad.mit.edu/gsea/msigdb/cards/REACTOME_MRNA_DECAY_BY_3_TO_5_EXORIBONUCLEASE">REACTOME MRNA DECAY BY 3 TO 5 EXORIBONUCLEASE</a></td><td>EXOSC5, <a href="http://www.genenames.org/data/hgnc_data.php?hgnc_id=29812">DCPS</a>, EXOSC4, EXOSC7, EXOSC2</td></tr>
<tr><td><a href="http://www.broad.mit.edu/gsea/msigdb/cards/RIBONUCLEOPROTEIN_COMPLEX">RIBONUCLEOPROTEIN COMPLEX</a></td><td>RPP40, SNRPC, MRPS16, MRPS12, MRPS11, POP7, SERP1, <a href="http://www.genenames.org/data/hgnc_data.php?hgnc_id=14651">PPIH</a>, MRPL12, LSM4, MRPL40, LSM6, MRPS28, ZMAT5, MRPS15</td></tr>
<tr><td><a href="http://www.broad.mit.edu/gsea/msigdb/cards/ESTABLISHMENT_OF_VESICLE_LOCALIZATION">ESTABLISHMENT OF VESICLE LOCALIZATION</a></td><td>SNAP29, AP1M2</td></tr>
<tr><td><a href="http://www.broad.mit.edu/gsea/msigdb/cards/ORGANELLAR_SMALL_RIBOSOMAL_SUBUNIT">ORGANELLAR SMALL RIBOSOMAL SUBUNIT</a></td><td></td></tr>
<tr><td><a href="http://www.broad.mit.edu/gsea/msigdb/cards/VESICLE_LOCALIZATION">VESICLE LOCALIZATION</a></td><td>SNAP29, AP1M2</td></tr>
<tr><td><a href="http://www.broad.mit.edu/gsea/msigdb/cards/REACTOME_RNA_POL_II_CTD_PHOSPHORYLATION_AND_INTERACTION_WITH_CE">REACTOME RNA POL II CTD PHOSPHORYLATION AND INTERACTION WITH CE</a></td><td>POLR2H, POLR2F, POLR2I, POLR2G</td></tr>
<tr><td><a href="http://www.broad.mit.edu/gsea/msigdb/cards/PEROXISOME">PEROXISOME</a></td><td></td></tr>
<tr><td><a href="http://www.broad.mit.edu/gsea/msigdb/cards/NCI_RNA_POLYMERASE_II_TRANSCRIPTION_PRE_INITIATION">NCI RNA POLYMERASE II TRANSCRIPTION PRE INITIATION</a></td><td>POLR2H, TAF12, POLR2F, GTF2H4, POLR2I, GTF2A2, POLR2G</td></tr>
<tr><td><a href="http://www.broad.mit.edu/gsea/msigdb/cards/REACTOME_NUCLEOTIDE_EXCISION_REPAIR">REACTOME NUCLEOTIDE EXCISION REPAIR</a></td><td>POLR2H, POLD4, XAB2, POLR2F, ERCC5, POLR2I, POLR2G</td></tr>
<tr><td><a href="http://www.broad.mit.edu/gsea/msigdb/cards/CORUM_F1F0-ATP_SYNTHASE_EC_3.6.3.14_MITOCHONDRIAL">CORUM F1F0-ATP SYNTHASE EC 3.6.3.14 MITOCHONDRIAL</a></td><td></td></tr>
<tr><td><a href="http://www.broad.mit.edu/gsea/msigdb/cards/NCI_HOST_INTERACTIONS_OF_HIV_FACTORS">NCI HOST INTERACTIONS OF HIV FACTORS</a></td><td></td></tr>
<tr><td><a href="http://www.broad.mit.edu/gsea/msigdb/cards/REACTOME_GLUCOSE_REGULATION_OF_INSULIN_SECRETION">REACTOME GLUCOSE REGULATION OF INSULIN SECRETION</a></td><td></td></tr>
<tr><td><a href="http://www.broad.mit.edu/gsea/msigdb/cards/CORUM_RNA_POLYMERASE_II_RNAPII">CORUM RNA POLYMERASE II RNAPII</a></td><td></td></tr>
<tr><td><a href="http://www.broad.mit.edu/gsea/msigdb/cards/KEGG_RNA_POLYMERASE">KEGG RNA POLYMERASE</a></td><td>POLR2H, POLR3K, POLR2F, POLR2I, POLR2G</td></tr>
<tr><td><a href="http://www.broad.mit.edu/gsea/msigdb/cards/NCI_FORMATION_OF_THE_EARLY_ELONGATION_COMPLEX">NCI FORMATION OF THE EARLY ELONGATION COMPLEX</a></td><td>POLR2H, POLR2F, POLR2I, POLR2G</td></tr>
<tr><td><a href="http://www.broad.mit.edu/gsea/msigdb/cards/REACTOME_SCF_BETA_TRCP_MEDIATED_DEGRADATION_OF_EMI1">REACTOME SCF BETA TRCP MEDIATED DEGRADATION OF EMI1</a></td><td></td></tr>
<tr><td><a href="http://www.broad.mit.edu/gsea/msigdb/cards/NCI_RNA_POLYMERASE_II_TRANSCRIPTION_ELONGATION">NCI RNA POLYMERASE II TRANSCRIPTION ELONGATION</a></td><td></td></tr>
<tr><td><a href="http://www.broad.mit.edu/gsea/msigdb/cards/OXIDOREDUCTASE_ACTIVITY_ACTING_ON_THE_CH_CH_GROUP_OF_DONORS">OXIDOREDUCTASE ACTIVITY ACTING ON THE CH CH GROUP OF DONORS</a></td><td></td></tr>
<tr><td><a href="http://www.broad.mit.edu/gsea/msigdb/cards/OXIDOREDUCTASE_ACTIVITY_ACTING_ON_NADH_OR_NADPH">OXIDOREDUCTASE ACTIVITY ACTING ON NADH OR NADPH</a></td><td></td></tr>
<tr><td><a href="http://www.broad.mit.edu/gsea/msigdb/cards/MITOCHONDRIAL_SMALL_RIBOSOMAL_SUBUNIT">MITOCHONDRIAL SMALL RIBOSOMAL SUBUNIT</a></td><td></td></tr>
<tr><td><a href="http://www.broad.mit.edu/gsea/msigdb/cards/FATTY_ACID_METABOLIC_PROCESS">FATTY ACID METABOLIC PROCESS</a></td><td></td></tr>
<tr><td><a href="http://www.broad.mit.edu/gsea/msigdb/cards/CORUM_EXOSOME">CORUM EXOSOME</a></td><td></td></tr>
<tr><td><a href="http://www.broad.mit.edu/gsea/msigdb/cards/NCI_VPU_MEDIATED_DEGRADATION_OF_CD4">NCI VPU MEDIATED DEGRADATION OF CD4</a></td><td></td></tr>
<tr><td><a href="http://www.broad.mit.edu/gsea/msigdb/cards/RNA_POLYMERASE_ACTIVITY">RNA POLYMERASE ACTIVITY</a></td><td></td></tr>
<tr><td><a href="http://www.broad.mit.edu/gsea/msigdb/cards/KEGG_PEROXISOME">KEGG PEROXISOME</a></td><td></td></tr>
<tr><td><a href="http://www.broad.mit.edu/gsea/msigdb/cards/CORUM_RESPIRATORY_CHAIN_COMPLEX_I_INTERMEDIATE_VII/650KD_MITOCHONDRIAL">CORUM RESPIRATORY CHAIN COMPLEX I INTERMEDIATE VII/650KD MITOCHONDRIAL</a></td><td></td></tr>
<tr><td><a href="http://www.broad.mit.edu/gsea/msigdb/cards/RIBOSOMAL_SUBUNIT">RIBOSOMAL SUBUNIT</a></td><td></td></tr>
<tr><td><a href="http://www.broad.mit.edu/gsea/msigdb/cards/REACTOME_TELOMERE_MAINTENANCE">REACTOME TELOMERE MAINTENANCE</a></td><td></td></tr>
<tr><td><a href="http://www.broad.mit.edu/gsea/msigdb/cards/CORUM_LSM1-7_COMPLEX">CORUM LSM1-7 COMPLEX</a></td><td>LSM4, LSM6, LSM2, LSM7</td></tr>
<tr><td><a href="http://www.broad.mit.edu/gsea/msigdb/cards/KEGG_OXIDATIVE_PHOSPHORYLATION">KEGG OXIDATIVE PHOSPHORYLATION</a></td><td></td></tr>
<tr><td><a href="http://www.broad.mit.edu/gsea/msigdb/cards/NCI_VIRAL_MRNA_TRANSLATION">NCI VIRAL MRNA TRANSLATION</a></td><td></td></tr>
<tr><td><a href="http://www.broad.mit.edu/gsea/msigdb/cards/CELLULAR_RESPIRATION">CELLULAR RESPIRATION</a></td><td></td></tr>
<tr><td><a href="http://www.broad.mit.edu/gsea/msigdb/cards/CORUM_RNA_POLYMERASE_II_CORE_COMPLEX">CORUM RNA POLYMERASE II CORE COMPLEX</a></td><td></td></tr>
<tr><td><a href="http://www.broad.mit.edu/gsea/msigdb/cards/REACTOME_VIRAL_MRNA_TRANSLATION">REACTOME VIRAL MRNA TRANSLATION</a></td><td></td></tr>
<tr><td><a href="http://www.broad.mit.edu/gsea/msigdb/cards/REACTOME_MICRORNA_BIOGENESIS">REACTOME MICRORNA BIOGENESIS</a></td><td></td></tr>
<tr><td><a href="http://www.broad.mit.edu/gsea/msigdb/cards/REACTOME_HIV1_TRANSCRIPTION_INITIATION">REACTOME HIV1 TRANSCRIPTION INITIATION</a></td><td>POLR2H, TAF12, POLR2F, GTF2H4, POLR2I, GTF2A2, POLR2G</td></tr>
<tr><td><a href="http://www.broad.mit.edu/gsea/msigdb/cards/REACTOME_P53_INDEPENDENT_DNA_DAMAGE_RESPONSE">REACTOME P53 INDEPENDENT DNA DAMAGE RESPONSE</a></td><td></td></tr>
<tr><td><a href="http://www.broad.mit.edu/gsea/msigdb/cards/NCI_PEPTIDE_CHAIN_ELONGATION">NCI PEPTIDE CHAIN ELONGATION</a></td><td></td></tr>
<tr><td><a href="http://www.broad.mit.edu/gsea/msigdb/cards/NADH_DEHYDROGENASE_COMPLEX">NADH DEHYDROGENASE COMPLEX</a></td><td></td></tr>
<tr><td><a href="http://www.broad.mit.edu/gsea/msigdb/cards/NCI_RNA_POLYMERASE_II_TRANSCRIPTION_INITIATION">NCI RNA POLYMERASE II TRANSCRIPTION INITIATION</a></td><td>POLR2H, TAF12, POLR2F, GTF2H4, POLR2I, GTF2A2, POLR2G</td></tr>
<tr><td><a href="http://www.broad.mit.edu/gsea/msigdb/cards/NCI_RNA_POLYMERASE_II_HIV_1_PROMOTER_ESCAPE">NCI RNA POLYMERASE II HIV 1 PROMOTER ESCAPE</a></td><td>POLR2H, TAF12, POLR2F, GTF2H4, POLR2I, GTF2A2, POLR2G</td></tr>
<tr><td><a href="http://www.broad.mit.edu/gsea/msigdb/cards/KEGG_RIBOSOME">KEGG RIBOSOME</a></td><td></td></tr>
<tr><td><a href="http://www.broad.mit.edu/gsea/msigdb/cards/NCI_MRNA_SPLICING___MAJOR_PATHWAY">NCI MRNA SPLICING   MAJOR PATHWAY</a></td><td></td></tr>
<tr><td><a href="http://www.broad.mit.edu/gsea/msigdb/cards/REACTOME_HIV1_TRANSCRIPTION_ELONGATION">REACTOME HIV1 TRANSCRIPTION ELONGATION</a></td><td></td></tr>
<tr><td><a href="http://www.broad.mit.edu/gsea/msigdb/cards/NCI_SCF_BETA_TRCP_MEDIATED_DEGRADATION_OF_EMI1">NCI SCF BETA TRCP MEDIATED DEGRADATION OF EMI1</a></td><td></td></tr>
<tr><td><a href="http://www.broad.mit.edu/gsea/msigdb/cards/NCI_REGULATION_OF_ACTIVATED_PAK_2P34_BY_PROTEASOME_MEDIATED_DEGRADATION1">NCI REGULATION OF ACTIVATED PAK 2P34 BY PROTEASOME MEDIATED DEGRADATION1</a></td><td></td></tr>
<tr><td><a href="http://www.broad.mit.edu/gsea/msigdb/cards/KEGG_PROTEASOME">KEGG PROTEASOME</a></td><td></td></tr>
<tr><td><a href="http://www.broad.mit.edu/gsea/msigdb/cards/NCI_VIF_MEDIATED_DEGRADATION_OF_APOBEC3G">NCI VIF MEDIATED DEGRADATION OF APOBEC3G</a></td><td></td></tr>
<tr><td><a href="http://www.broad.mit.edu/gsea/msigdb/cards/CORUM_LSM2-8_COMPLEX">CORUM LSM2-8 COMPLEX</a></td><td></td></tr>
<tr><td><a href="http://www.broad.mit.edu/gsea/msigdb/cards/REACTOME_FORMATION_AND_MATURATION_OF_MRNA_TRANSCRIPT">REACTOME FORMATION AND MATURATION OF MRNA TRANSCRIPT</a></td><td>NHP2L1, TAF12, POLR2F, TCEB2, POLR2I, SF3B5, POLR2H, POLR2G, LSM2</td></tr>
<tr><td><a href="http://www.broad.mit.edu/gsea/msigdb/cards/POSITIVE_REGULATION_OF_CYTOKINE_SECRETION">POSITIVE REGULATION OF CYTOKINE SECRETION</a></td><td></td></tr>
<tr><td><a href="http://www.broad.mit.edu/gsea/msigdb/cards/NCI_HIV_1_TRANSCRIPTION_INITIATION">NCI HIV 1 TRANSCRIPTION INITIATION</a></td><td>POLR2H, TAF12, POLR2F, GTF2H4, POLR2I, GTF2A2, POLR2G</td></tr>
<tr><td><a href="http://www.broad.mit.edu/gsea/msigdb/cards/NCI_RNA_POL_II_CTD_PHOSPHORYLATION_AND_INTERACTION_WITH_CE">NCI RNA POL II CTD PHOSPHORYLATION AND INTERACTION WITH CE</a></td><td>POLR2H, POLR2F, POLR2I, POLR2G</td></tr>
<tr><td><a href="http://www.broad.mit.edu/gsea/msigdb/cards/NCI_RNA_POL_II_CTD_PHOSPHORYLATION_AND_INTERACTION_WITH_CE1">NCI RNA POL II CTD PHOSPHORYLATION AND INTERACTION WITH CE1</a></td><td>POLR2H, POLR2F, POLR2I, POLR2G</td></tr>
<tr><td><a href="http://www.broad.mit.edu/gsea/msigdb/cards/NCI_TAT_MEDIATED_ELONGATION_OF_THE_HIV_1_TRANSCRIPT">NCI TAT MEDIATED ELONGATION OF THE HIV 1 TRANSCRIPT</a></td><td></td></tr>
<tr><td><a href="http://www.broad.mit.edu/gsea/msigdb/cards/NCI_FORMATION_OF_A_POOL_OF_FREE_40S_SUBUNITS">NCI FORMATION OF A POOL OF FREE 40S SUBUNITS</a></td><td></td></tr>
<tr><td><a href="http://www.broad.mit.edu/gsea/msigdb/cards/MICROBODY">MICROBODY</a></td><td></td></tr>
<tr><td><a href="http://www.broad.mit.edu/gsea/msigdb/cards/CORUM_BRCA1-RNA_POLYMERASE_II_COMPLEX">CORUM BRCA1-RNA POLYMERASE II COMPLEX</a></td><td>POLR2H, POLR2F, GTF2H4, POLR2I, POLR2G, BRCA1</td></tr>
<tr><td><a href="http://www.broad.mit.edu/gsea/msigdb/cards/REACTOME_ABORTIVE_ELONGATION_OF_HIV1_TRANSCRIPT_IN_THE_ABSENCE_OF_TAT">REACTOME ABORTIVE ELONGATION OF HIV1 TRANSCRIPT IN THE ABSENCE OF TAT</a></td><td></td></tr>
<tr><td><a href="http://www.broad.mit.edu/gsea/msigdb/cards/MITOCHONDRIAL_LUMEN">MITOCHONDRIAL LUMEN</a></td><td></td></tr>
<tr><td><a href="http://www.broad.mit.edu/gsea/msigdb/cards/REACTOME_MRNA_SPLICING">REACTOME MRNA SPLICING</a></td><td></td></tr>
<tr><td><a href="http://www.broad.mit.edu/gsea/msigdb/cards/NCI_FORMATION_OF_THE_HIV_1_EARLY_ELONGATION_COMPLEX">NCI FORMATION OF THE HIV 1 EARLY ELONGATION COMPLEX</a></td><td>POLR2H, POLR2F, POLR2I, POLR2G</td></tr>
<tr><td><a href="http://www.broad.mit.edu/gsea/msigdb/cards/NCI_APC_C_CDC20_MEDIATED_DEGRADATION_OF_SECURIN">NCI APC C CDC20 MEDIATED DEGRADATION OF SECURIN</a></td><td></td></tr>
<tr><td><a href="http://www.broad.mit.edu/gsea/msigdb/cards/CYTOKINE_SECRETION">CYTOKINE SECRETION</a></td><td></td></tr>
<tr><td><a href="http://www.broad.mit.edu/gsea/msigdb/cards/REACTOME_ELONGATION_AND_PROCESSING_OF_CAPPED_TRANSCRIPTS">REACTOME ELONGATION AND PROCESSING OF CAPPED TRANSCRIPTS</a></td><td>NHP2L1, POLR2F, POLR2I, TCEB2, SF3B5, POLR2H, POLR2G, LSM2</td></tr>
<tr><td><a href="http://www.broad.mit.edu/gsea/msigdb/cards/MITOCHONDRIAL_RIBOSOME">MITOCHONDRIAL RIBOSOME</a></td><td></td></tr>
<tr><td><a href="http://www.broad.mit.edu/gsea/msigdb/cards/RESPIRATORY_CHAIN_COMPLEX_I">RESPIRATORY CHAIN COMPLEX I</a></td><td></td></tr>
<tr><td><a href="http://www.broad.mit.edu/gsea/msigdb/cards/NCI_RNA_POLYMERASE_II_TRANSCRIPTION">NCI RNA POLYMERASE II TRANSCRIPTION</a></td><td>POLR2H, TAF12, POLR2F, GTF2H4, POLR2I, GTF2A2, POLR2G</td></tr>
<tr><td><a href="http://www.broad.mit.edu/gsea/msigdb/cards/MITOCHONDRIAL_RESPIRATORY_CHAIN_COMPLEX_I">MITOCHONDRIAL RESPIRATORY CHAIN COMPLEX I</a></td><td></td></tr>
<tr><td><a href="http://www.broad.mit.edu/gsea/msigdb/cards/REACTOME_FORMATION_OF_ATP_BY_CHEMIOSMOTIC_COUPLING">REACTOME FORMATION OF ATP BY CHEMIOSMOTIC COUPLING</a></td><td></td></tr>
<tr><td><a href="http://www.broad.mit.edu/gsea/msigdb/cards/KEGG_BUTANOATE_METABOLISM">KEGG BUTANOATE METABOLISM</a></td><td></td></tr>
<tr><td><a href="http://www.broad.mit.edu/gsea/msigdb/cards/KEGG_PYRIMIDINE_METABOLISM">KEGG PYRIMIDINE METABOLISM</a></td><td>NUDT2, POLD4, CTPS2, NME3, POLE3, POLR2I, POLR3K, POLR2G</td></tr>
<tr><td><a href="http://www.broad.mit.edu/gsea/msigdb/cards/REACTOME_VIRAL_MESSENGER_RNA_SYNTHESIS">REACTOME VIRAL MESSENGER RNA SYNTHESIS</a></td><td></td></tr>
<tr><td><a href="http://www.broad.mit.edu/gsea/msigdb/cards/NCI_HIV_1_TRANSCRIPTION_ELONGATION">NCI HIV 1 TRANSCRIPTION ELONGATION</a></td><td>POLR2H, POLR2F, POLR2I, POLR2G</td></tr>
<tr><td><a href="http://www.broad.mit.edu/gsea/msigdb/cards/ORGANELLAR_RIBOSOME">ORGANELLAR RIBOSOME</a></td><td></td></tr>
<tr><td><a href="http://www.broad.mit.edu/gsea/msigdb/cards/REGULATION_OF_CYTOKINE_SECRETION">REGULATION OF CYTOKINE SECRETION</a></td><td></td></tr>
<tr><td><a href="http://www.broad.mit.edu/gsea/msigdb/cards/REACTOME_FORMATION_OF_THE_EARLY_ELONGATION_COMPLEX">REACTOME FORMATION OF THE EARLY ELONGATION COMPLEX</a></td><td>POLR2H, POLR2F, POLR2I, POLR2G</td></tr>
<tr><td><a href="http://www.broad.mit.edu/gsea/msigdb/cards/KEGG_PORPHYRIN_AND_CHLOROPHYLL_METABOLISM">KEGG PORPHYRIN AND CHLOROPHYLL METABOLISM</a></td><td></td></tr>
<tr><td><a href="http://www.broad.mit.edu/gsea/msigdb/cards/NCI_L13A_MEDIATED_TRANSLATIONAL_SILENCING_OF_CERULOPLASMIN_EXPRESSION">NCI L13A MEDIATED TRANSLATIONAL SILENCING OF CERULOPLASMIN EXPRESSION</a></td><td></td></tr>
<tr><td><a href="http://www.broad.mit.edu/gsea/msigdb/cards/REACTOME_P2Y_RECEPTORS">REACTOME P2Y RECEPTORS</a></td><td></td></tr>
<tr><td><a href="http://www.broad.mit.edu/gsea/msigdb/cards/CORUM_RESPIRATORY_CHAIN_COMPLEX_I_EARLY_INTERMEDIATE_NDUFAF1_ASSEMBLY_MITOCHONDRIAL">CORUM RESPIRATORY CHAIN COMPLEX I EARLY INTERMEDIATE NDUFAF1 ASSEMBLY MITOCHONDRIAL</a></td><td></td></tr>
<tr><td><a href="http://www.broad.mit.edu/gsea/msigdb/cards/NCI_FORMATION_OF_HIV_1_ELONGATION_COMPLEX_CONTAINING_HIV_1_TAT">NCI FORMATION OF HIV 1 ELONGATION COMPLEX CONTAINING HIV 1 TAT</a></td><td></td></tr>
<tr><td><a href="http://www.broad.mit.edu/gsea/msigdb/cards/STRUCTURAL_CONSTITUENT_OF_RIBOSOME">STRUCTURAL CONSTITUENT OF RIBOSOME</a></td><td></td></tr>
<tr><td><a href="http://www.broad.mit.edu/gsea/msigdb/cards/REACTOME_REGULATION_OF_APC_ACTIVATORS_BETWEEN_G1_S_AND_EARLY_ANAPHASE">REACTOME REGULATION OF APC ACTIVATORS BETWEEN G1 S AND EARLY ANAPHASE</a></td><td></td></tr>
<tr><td><a href="http://www.broad.mit.edu/gsea/msigdb/cards/REACTOME_CDC20_PHOSPHO_APC_MEDIATED_DEGRADATION_OF_CYCLIN_A">REACTOME CDC20 PHOSPHO APC MEDIATED DEGRADATION OF CYCLIN A</a></td><td></td></tr>
<tr><td><a href="http://www.broad.mit.edu/gsea/msigdb/cards/REACTOME_VIF_MEDIATED_DEGRADATION_OF_APOBEC3G">REACTOME VIF MEDIATED DEGRADATION OF APOBEC3G</a></td><td></td></tr>
<tr><td><a href="http://www.broad.mit.edu/gsea/msigdb/cards/REACTOME_GENE_EXPRESSION">REACTOME GENE EXPRESSION</a></td><td></td></tr>
<tr><td><a href="http://www.broad.mit.edu/gsea/msigdb/cards/NCI_FORMATION_OF_RNA_POL_II_ELONGATION_COMPLEX_">NCI FORMATION OF RNA POL II ELONGATION COMPLEX </a></td><td></td></tr>
<tr><td><a href="http://www.broad.mit.edu/gsea/msigdb/cards/KEGG_PARKINSONS_DISEASE">KEGG PARKINSONS DISEASE</a></td><td></td></tr>
<tr><td><a href="http://www.broad.mit.edu/gsea/msigdb/cards/REACTOME_PEPTIDE_CHAIN_ELONGATION">REACTOME PEPTIDE CHAIN ELONGATION</a></td><td></td></tr>
<tr><td><a href="http://www.broad.mit.edu/gsea/msigdb/cards/NCI_ELONGATION_OF_INTRON_CONTAINING_TRANSCRIPTS_AND_CO_TRANSCRIPTIONAL_MRNA_SPLICING">NCI ELONGATION OF INTRON CONTAINING TRANSCRIPTS AND CO TRANSCRIPTIONAL MRNA SPLICING</a></td><td></td></tr>
<tr><td><a href="http://www.broad.mit.edu/gsea/msigdb/cards/CORUM_RESPIRATORY_CHAIN_COMPLEX_I_BETA_SUBUNIT_MITOCHONDRIAL">CORUM RESPIRATORY CHAIN COMPLEX I BETA SUBUNIT MITOCHONDRIAL</a></td><td></td></tr>
<tr><td><a href="http://www.broad.mit.edu/gsea/msigdb/cards/REACTOME_MITOCHONDRIAL_FATTY_ACID_BETA_OXIDATION">REACTOME MITOCHONDRIAL FATTY ACID BETA OXIDATION</a></td><td></td></tr>
<tr><td><a href="http://www.broad.mit.edu/gsea/msigdb/cards/MITOCHONDRIAL_MATRIX">MITOCHONDRIAL MATRIX</a></td><td></td></tr>
<tr><td><a href="http://www.broad.mit.edu/gsea/msigdb/cards/CORUM_BRCA1-CORE_RNA_POLYMERASE_II_COMPLEX">CORUM BRCA1-CORE RNA POLYMERASE II COMPLEX</a></td><td></td></tr>
<tr><td><a href="http://www.broad.mit.edu/gsea/msigdb/cards/NCI_RNA_POLYMERASE_II_PROMOTER_ESCAPE">NCI RNA POLYMERASE II PROMOTER ESCAPE</a></td><td>POLR2H, TAF12, POLR2F, GTF2H4, POLR2I, GTF2A2, POLR2G</td></tr>
<tr><td><a href="http://www.broad.mit.edu/gsea/msigdb/cards/NCI_ABORTIVE_ELONGATION_OF_HIV_1_TRANSCRIPT_IN_THE_ABSENCE_OF_TAT">NCI ABORTIVE ELONGATION OF HIV 1 TRANSCRIPT IN THE ABSENCE OF TAT</a></td><td></td></tr>
<tr><td><a href="http://www.broad.mit.edu/gsea/msigdb/cards/SMALL_RIBOSOMAL_SUBUNIT">SMALL RIBOSOMAL SUBUNIT</a></td><td></td></tr>
<tr><td><a href="http://www.broad.mit.edu/gsea/msigdb/cards/REACTOME_SIGNALING_BY_WNT">REACTOME SIGNALING BY WNT</a></td><td></td></tr>
<tr><td><a href="http://www.broad.mit.edu/gsea/msigdb/cards/REACTOME_ORC1_REMOVAL_FROM_CHROMATIN">REACTOME ORC1 REMOVAL FROM CHROMATIN</a></td><td></td></tr>
<tr><td><a href="http://www.broad.mit.edu/gsea/msigdb/cards/CORUM_RNA_POLYMERASE_II_HOLOENZYME_COMPLEX">CORUM RNA POLYMERASE II HOLOENZYME COMPLEX</a></td><td>POLR2H, POLR2F, GTF2H4, POLR2I, POLR2G</td></tr>
<tr><td><a href="http://www.broad.mit.edu/gsea/msigdb/cards/REACTOME_DUAL_INCISION_REACTION_IN_TC_NER">REACTOME DUAL INCISION REACTION IN TC NER</a></td><td>POLR2H, XAB2, POLR2F, ERCC5, POLR2I, POLR2G</td></tr>
<tr><td><a href="http://www.broad.mit.edu/gsea/msigdb/cards/CORUM_28S_RIBOSOMAL_SUBUNIT_MITOCHONDRIAL">CORUM 28S RIBOSOMAL SUBUNIT MITOCHONDRIAL</a></td><td>MRPS34, MRPS7, MRPS12, MRPS16, MRPS11, MRPS33, MRPS28, MRPS14, MRPS15</td></tr>
<tr><td><a href="http://www.broad.mit.edu/gsea/msigdb/cards/REACTOME_INFLUENZA_VIRAL_RNA_TRANSCRIPTION_AND_REPLICATION">REACTOME INFLUENZA VIRAL RNA TRANSCRIPTION AND REPLICATION</a></td><td></td></tr>
<tr><td><a href="http://www.broad.mit.edu/gsea/msigdb/cards/NCI_FORMATION_AND_MATURATION_OF_MRNA_TRANSCRIPT">NCI FORMATION AND MATURATION OF MRNA TRANSCRIPT</a></td><td>POLR2H, TAF12, POLR2F, GTF2H4, POLR2I, GTF2A2, POLR2G</td></tr>
<tr><td><a href="http://www.broad.mit.edu/gsea/msigdb/cards/NCI_RNA_POLYMERASE_II_TRANSCRIPTION_INITIATION_AND_PROMOTER_CLEARANCE">NCI RNA POLYMERASE II TRANSCRIPTION INITIATION AND PROMOTER CLEARANCE</a></td><td>POLR2H, TAF12, POLR2F, GTF2H4, POLR2I, GTF2A2, POLR2G</td></tr>
<tr><td><a href="http://www.broad.mit.edu/gsea/msigdb/cards/NCI_HIV_1_TRANSCRIPTION_PRE_INITIATION">NCI HIV 1 TRANSCRIPTION PRE INITIATION</a></td><td>POLR2H, TAF12, POLR2F, GTF2H4, POLR2I, GTF2A2, POLR2G</td></tr>
<tr><td><a href="http://www.broad.mit.edu/gsea/msigdb/cards/NCI_FORMATION_OF_ATP_BY_CHEMIOSMOTIC_COUPLING">NCI FORMATION OF ATP BY CHEMIOSMOTIC COUPLING</a></td><td></td></tr>
<tr><td><a href="http://www.broad.mit.edu/gsea/msigdb/cards/REACTOME_FORMATION_OF_A_POOL_OF_FREE_40S_SUBUNITS">REACTOME FORMATION OF A POOL OF FREE 40S SUBUNITS</a></td><td></td></tr>
<tr><td><a href="http://www.broad.mit.edu/gsea/msigdb/cards/NCI_REGULATION_OF_ACTIVATED_PAK_2P34_BY_PROTEASOME_MEDIATED_DEGRADATION">NCI REGULATION OF ACTIVATED PAK 2P34 BY PROTEASOME MEDIATED DEGRADATION</a></td><td></td></tr>
<tr><td><a href="http://www.broad.mit.edu/gsea/msigdb/cards/ORGANELLE_MEMBRANE">ORGANELLE MEMBRANE</a></td><td></td></tr>
<tr><td><a href="http://www.broad.mit.edu/gsea/msigdb/cards/NCI_UBIQUITIN_MEDIATED_DEGRADATION_OF_PHOSPHORYLATED_CDC25A">NCI UBIQUITIN MEDIATED DEGRADATION OF PHOSPHORYLATED CDC25A</a></td><td></td></tr>
<tr><td><a href="http://www.broad.mit.edu/gsea/msigdb/cards/NCI_TRANSCRIPTION_OF_THE_HIV_GENOME">NCI TRANSCRIPTION OF THE HIV GENOME</a></td><td>POLR2H, TAF12, POLR2F, GTF2H4, POLR2I, GTF2A2, POLR2G</td></tr>
<tr><td><a href="http://www.broad.mit.edu/gsea/msigdb/cards/POSITIVE_REGULATION_OF_PROTEIN_SECRETION">POSITIVE REGULATION OF PROTEIN SECRETION</a></td><td></td></tr>
<tr><td><a href="http://www.broad.mit.edu/gsea/msigdb/cards/DETECTION_OF_BIOTIC_STIMULUS">DETECTION OF BIOTIC STIMULUS</a></td><td></td></tr>
<tr><td><a href="http://www.broad.mit.edu/gsea/msigdb/cards/HYDROGEN_ION_TRANSMEMBRANE_TRANSPORTER_ACTIVITY">HYDROGEN ION TRANSMEMBRANE TRANSPORTER ACTIVITY</a></td><td></td></tr>
</tbody>
</table>
<table border="1"rules="all" VSPACE=10>
<tr><th colspan="12"<a name="qvalue">Color legend </a></th></tr>
<tr><th>q-value</th><th>-1</th><th>-0.2</th><th>-0.05</th><th>-0.01</th><th>-0.001</th><th>-0.0001</th></tr>
<tr><th>Color</th><td bgcolor="#ffffff" title="-1"></td><td bgcolor="#d9ef8b" title="-0.2"></td><td bgcolor="#a6d96a"
title="-0.05"></td><td bgcolor="#66bd63" title="-0.01"></td><td bgcolor="#1a9850" title="-0.001"></td><td title="-0.0001"
bgcolor="#006837"></td></tr>
</table>
<table border="1" VSPACE=0>
<table border="1" rules="all">
<caption align="top">TABLE OF Q-VALUES</caption>
<tbody>
<tr><th width="150">aspergillus fumigatus conidia a549</th><th width="150">candida albicans moddc135</th><th>Gene Set</th></tr>
<tr><td align="center" width="150" bgcolor="#006837"><font size=1> <span style="background-color:white">-0.0</span></font></td><td align="center" width="150" bgcolor="#66bd63"><font size=1> <span style="background-color:white">-0.0042326762</span></font></td><td>REACTOME_ELECTRON_TRANSPORT_CHAIN</td></tr>
<tr><td align="center" width="150" bgcolor="#d9ef8b"><font size=1> <span style="background-color:white">-0.09963688</span></font></td><td align="center" width="150" bgcolor="#a6d96a"><font size=1> <span style="background-color:white">-0.01787396</span></font></td><td>ORGANELLE_ENVELOPE</td></tr>
<tr><td align="center" width="150" bgcolor="#66bd63"><font size=1> <span style="background-color:white">-0.0012278926</span></font></td><td align="center" width="150" bgcolor="#66bd63"><font size=1> <span style="background-color:white">-0.0029108513</span></font></td><td>MITOCHONDRIAL_RESPIRATORY_CHAIN</td></tr>
<tr><td align="center" width="150" bgcolor="#d9ef8b"><font size=1> <span style="background-color:white">-0.10145514</span></font></td><td align="center" width="150" bgcolor="#a6d96a"><font size=1> <span style="background-color:white">-0.017450536</span></font></td><td>ENVELOPE</td></tr>
<tr><td align="center" width="150" bgcolor="#d9ef8b"><font size=1> <span style="background-color:white">-0.1488785</span></font></td><td align="center" width="150" bgcolor="#a6d96a"><font size=1> <span style="background-color:white">-0.016759641</span></font></td><td>CORUM_RESPIRATORY_CHAIN_COMPLEX_I_INCOMPLETE_INTERMEDIATE_MITOCHONDRIAL</td></tr>
<tr><td align="center" width="150" bgcolor="#66bd63"><font size=1> <span style="background-color:white">-0.0041144835</span></font></td><td align="center" width="150" bgcolor="#66bd63"><font size=1> <span style="background-color:white">-0.00528366</span></font></td><td>CORUM_RESPIRATORY_CHAIN_COMPLEX_I_LAMBDA_SUBUNIT_MITOCHONDRIAL</td></tr>
<tr><td align="center" width="150" bgcolor="#d9ef8b"><font size=1> <span style="background-color:white">-0.14321724</span></font></td><td align="center" width="150" bgcolor="#a6d96a"><font size=1> <span style="background-color:white">-0.011471048</span></font></td><td>AEROBIC_RESPIRATION</td></tr>
<tr><td align="center" width="150" bgcolor="#d9ef8b"><font size=1> <span style="background-color:white">-0.05383398</span></font></td><td align="center" width="150" bgcolor="#a6d96a"><font size=1> <span style="background-color:white">-0.0106720785</span></font></td><td>NCI_ORC1_REMOVAL_FROM_CHROMATIN</td></tr>
<tr><td align="center" width="150" bgcolor="#a6d96a"><font size=1> <span style="background-color:white">-0.032371715</span></font></td><td align="center" width="150" bgcolor="#a6d96a"><font size=1> <span style="background-color:white">-0.011758469</span></font></td><td>REACTOME_CDT1_ASSOCIATION_WITH_THE_CDC6_ORC_ORIGIN_COMPLEX</td></tr>
<tr><td align="center" width="150" bgcolor="#66bd63"><font size=1> <span style="background-color:white">-0.0048236074</span></font></td><td align="center" width="150" bgcolor="#a6d96a"><font size=1> <span style="background-color:white">-0.015324515</span></font></td><td>NCI_APC_C_CDH1_MEDIATED_DEGRADATION_OF_CDC20_AND_OTHER_APC_C_CDH1_TARGETED_PROTEINS_IN_LATE_MITOSIS_EARLY_G1</td></tr>
<tr><td align="center" width="150" bgcolor="#66bd63"><font size=1> <span style="background-color:white">-0.0055047623</span></font></td><td align="center" width="150" bgcolor="#a6d96a"><font size=1> <span style="background-color:white">-0.015378352</span></font></td><td>NCI_AUTODEGRADATION_OF_CDH1_BY_CDH1_APC_C</td></tr>
<tr><td align="center" width="150" bgcolor="#a6d96a"><font size=1> <span style="background-color:white">-0.024426209</span></font></td><td align="center" width="150" bgcolor="#a6d96a"><font size=1> <span style="background-color:white">-0.011714172</span></font></td><td>NCI_CDT1_ASSOCIATION_WITH_THE_CDC6_ORC_ORIGIN_COMPLEX</td></tr>
<tr><td align="center" width="150" bgcolor="#d9ef8b"><font size=1> <span style="background-color:white">-0.06528577</span></font></td><td align="center" width="150" bgcolor="#66bd63"><font size=1> <span style="background-color:white">-0.0011531919</span></font></td><td>NCI_REMOVAL_OF_LICENSING_FACTORS_FROM_ORIGINS</td></tr>
<tr><td align="center" width="150" bgcolor="#a6d96a"><font size=1> <span style="background-color:white">-0.03827526</span></font></td><td align="center" width="150" bgcolor="#66bd63"><font size=1> <span style="background-color:white">-0.008206246</span></font></td><td>NCI_CDC20_PHOSPHO_APC_C_MEDIATED_DEGRADATION_OF_CYCLIN_A</td></tr>
<tr><td align="center" width="150" bgcolor="#66bd63"><font size=1> <span style="background-color:white">-0.006735072</span></font></td><td align="center" width="150" bgcolor="#a6d96a"><font size=1> <span style="background-color:white">-0.01617904</span></font></td><td>REACTOME_AUTODEGRADATION_OF_CDH1_BY_CDH1_APC</td></tr>
<tr><td align="center" width="150" bgcolor="#d9ef8b"><font size=1> <span style="background-color:white">-0.1432032</span></font></td><td align="center" width="150" bgcolor="#66bd63"><font size=1> <span style="background-color:white">-0.001409413</span></font></td><td>REACTOME_M_G1_TRANSITION</td></tr>
<tr><td align="center" width="150" bgcolor="#66bd63"><font size=1> <span style="background-color:white">-0.004438449</span></font></td><td align="center" width="150" bgcolor="#a6d96a"><font size=1> <span style="background-color:white">-0.010109279</span></font></td><td>NCI_SWITCHING_OF_ORIGINS_TO_A_POST_REPLICATIVE_STATE</td></tr>
<tr><td align="center" width="150" bgcolor="#d9ef8b"><font size=1> <span style="background-color:white">-0.050533775</span></font></td><td align="center" width="150" bgcolor="#a6d96a"><font size=1> <span style="background-color:white">-0.015392404</span></font></td><td>REACTOME_MRNA_DECAY_BY_3_TO_5_EXORIBONUCLEASE</td></tr>
<tr><td align="center" width="150" bgcolor="#d9ef8b"><font size=1> <span style="background-color:white">-0.1088028</span></font></td><td align="center" width="150" bgcolor="#66bd63"><font size=1> <span style="background-color:white">-0.0031472717</span></font></td><td>RIBONUCLEOPROTEIN_COMPLEX</td></tr>
<tr><td align="center" width="150" bgcolor="#d9ef8b"><font size=1> <span style="background-color:white">-0.18917029</span></font></td><td align="center" width="150" bgcolor="#66bd63"><font size=1> <span style="background-color:white">-0.0026966596</span></font></td><td>ESTABLISHMENT_OF_VESICLE_LOCALIZATION</td></tr>
<tr><td align="center" width="150" bgcolor="#d9ef8b"><font size=1> <span style="background-color:white">-0.06994355</span></font></td><td align="center" width="150" bgcolor="#d9ef8b"><font size=1> <span style="background-color:white">-0.060189236</span></font></td><td>ORGANELLAR_SMALL_RIBOSOMAL_SUBUNIT</td></tr>
<tr><td align="center" width="150" bgcolor="#d9ef8b"><font size=1> <span style="background-color:white">-0.17951778</span></font></td><td align="center" width="150" bgcolor="#66bd63"><font size=1> <span style="background-color:white">-0.008146862</span></font></td><td>VESICLE_LOCALIZATION</td></tr>
<tr><td align="center" width="150" bgcolor="#d9ef8b"><font size=1> <span style="background-color:white">-0.17016739</span></font></td><td align="center" width="150" bgcolor="#66bd63"><font size=1> <span style="background-color:white">-0.0018440568</span></font></td><td>REACTOME_RNA_POL_II_CTD_PHOSPHORYLATION_AND_INTERACTION_WITH_CE</td></tr>
<tr><td align="center" width="150" bgcolor="#d9ef8b"><font size=1> <span style="background-color:white">-0.13291328</span></font></td><td align="center" width="150" bgcolor="#a6d96a"><font size=1> <span style="background-color:white">-0.01980183</span></font></td><td>PEROXISOME</td></tr>
<tr><td align="center" width="150" bgcolor="#d9ef8b"><font size=1> <span style="background-color:white">-0.1823957</span></font></td><td align="center" width="150" bgcolor="#66bd63"><font size=1> <span style="background-color:white">-0.0030244656</span></font></td><td>NCI_RNA_POLYMERASE_II_TRANSCRIPTION_PRE_INITIATION</td></tr>
<tr><td align="center" width="150" bgcolor="#d9ef8b"><font size=1> <span style="background-color:white">-0.10654625</span></font></td><td align="center" width="150" bgcolor="#006837"><font size=1> <span style="background-color:white">-0.0</span></font></td><td>REACTOME_NUCLEOTIDE_EXCISION_REPAIR</td></tr>
<tr><td align="center" width="150" bgcolor="#66bd63"><font size=1> <span style="background-color:white">-0.0024710582</span></font></td><td align="center" width="150" bgcolor="#a6d96a"><font size=1> <span style="background-color:white">-0.037789445</span></font></td><td>CORUM_F1F0-ATP_SYNTHASE_EC_3.6.3.14_MITOCHONDRIAL</td></tr>
<tr><td align="center" width="150" bgcolor="#66bd63"><font size=1> <span style="background-color:white">-0.0016155674</span></font></td><td align="center" width="150" bgcolor="#d9ef8b"><font size=1> <span style="background-color:white">-0.078787155</span></font></td><td>NCI_HOST_INTERACTIONS_OF_HIV_FACTORS</td></tr>
<tr><td align="center" width="150" bgcolor="#006837"><font size=1> <span style="background-color:white">-0.0</span></font></td><td align="center" width="150" bgcolor="#d9ef8b"><font size=1> <span style="background-color:white">-0.08464909</span></font></td><td>REACTOME_GLUCOSE_REGULATION_OF_INSULIN_SECRETION</td></tr>
<tr><td align="center" width="150" bgcolor="#d9ef8b"><font size=1> <span style="background-color:white">-0.068763465</span></font></td><td align="center" width="150" bgcolor="#d9ef8b"><font size=1> <span style="background-color:white">-0.054278184</span></font></td><td>CORUM_RNA_POLYMERASE_II_RNAPII</td></tr>
<tr><td align="center" width="150" bgcolor="#d9ef8b"><font size=1> <span style="background-color:white">-0.08501885</span></font></td><td align="center" width="150" bgcolor="#66bd63"><font size=1> <span style="background-color:white">-0.0021060598</span></font></td><td>KEGG_RNA_POLYMERASE</td></tr>
<tr><td align="center" width="150" bgcolor="#a6d96a"><font size=1> <span style="background-color:white">-0.043655038</span></font></td><td align="center" width="150" bgcolor="#66bd63"><font size=1> <span style="background-color:white">-0.0029766958</span></font></td><td>NCI_FORMATION_OF_THE_EARLY_ELONGATION_COMPLEX</td></tr>
<tr><td align="center" width="150" bgcolor="#a6d96a"><font size=1> <span style="background-color:white">-0.013872726</span></font></td><td align="center" width="150" bgcolor="#d9ef8b"><font size=1> <span style="background-color:white">-0.06707726</span></font></td><td>REACTOME_SCF_BETA_TRCP_MEDIATED_DEGRADATION_OF_EMI1</td></tr>
<tr><td align="center" width="150" bgcolor="#d9ef8b"><font size=1> <span style="background-color:white">-0.120242715</span></font></td><td align="center" width="150" bgcolor="#a6d96a"><font size=1> <span style="background-color:white">-0.037391946</span></font></td><td>NCI_RNA_POLYMERASE_II_TRANSCRIPTION_ELONGATION</td></tr>
<tr><td align="center" width="150" bgcolor="#d9ef8b"><font size=1> <span style="background-color:white">-0.058844544</span></font></td><td align="center" width="150" bgcolor="#d9ef8b"><font size=1> <span style="background-color:white">-0.16770418</span></font></td><td>OXIDOREDUCTASE_ACTIVITY_ACTING_ON_THE_CH_CH_GROUP_OF_DONORS</td></tr>
<tr><td align="center" width="150" bgcolor="#a6d96a"><font size=1> <span style="background-color:white">-0.012355938</span></font></td><td align="center" width="150" bgcolor="#d9ef8b"><font size=1> <span style="background-color:white">-0.18792583</span></font></td><td>OXIDOREDUCTASE_ACTIVITY_ACTING_ON_NADH_OR_NADPH</td></tr>
<tr><td align="center" width="150" bgcolor="#d9ef8b"><font size=1> <span style="background-color:white">-0.08102552</span></font></td><td align="center" width="150" bgcolor="#d9ef8b"><font size=1> <span style="background-color:white">-0.059933983</span></font></td><td>MITOCHONDRIAL_SMALL_RIBOSOMAL_SUBUNIT</td></tr>
<tr><td align="center" width="150" bgcolor="#d9ef8b"><font size=1> <span style="background-color:white">-0.13949311</span></font></td><td align="center" width="150" bgcolor="#d9ef8b"><font size=1> <span style="background-color:white">-0.1681935</span></font></td><td>FATTY_ACID_METABOLIC_PROCESS</td></tr>
<tr><td align="center" width="150" bgcolor="#d9ef8b"><font size=1> <span style="background-color:white">-0.118870884</span></font></td><td align="center" width="150" bgcolor="#a6d96a"><font size=1> <span style="background-color:white">-0.036283128</span></font></td><td>CORUM_EXOSOME</td></tr>
<tr><td align="center" width="150" bgcolor="#66bd63"><font size=1> <span style="background-color:white">-0.003946924</span></font></td><td align="center" width="150" bgcolor="#d9ef8b"><font size=1> <span style="background-color:white">-0.09194465</span></font></td><td>NCI_VPU_MEDIATED_DEGRADATION_OF_CD4</td></tr>
<tr><td align="center" width="150" bgcolor="#d9ef8b"><font size=1> <span style="background-color:white">-0.1513847</span></font></td><td align="center" width="150" bgcolor="#a6d96a"><font size=1> <span style="background-color:white">-0.019761499</span></font></td><td>RNA_POLYMERASE_ACTIVITY</td></tr>
<tr><td align="center" width="150" bgcolor="#a6d96a"><font size=1> <span style="background-color:white">-0.017353417</span></font></td><td align="center" width="150" bgcolor="#a6d96a"><font size=1> <span style="background-color:white">-0.022583239</span></font></td><td>KEGG_PEROXISOME</td></tr>
<tr><td align="center" width="150" bgcolor="#a6d96a"><font size=1> <span style="background-color:white">-0.025246581</span></font></td><td align="center" width="150" bgcolor="#a6d96a"><font size=1> <span style="background-color:white">-0.019329578</span></font></td><td>CORUM_RESPIRATORY_CHAIN_COMPLEX_I_INTERMEDIATE_VII/650KD_MITOCHONDRIAL</td></tr>
<tr><td align="center" width="150" bgcolor="#a6d96a"><font size=1> <span style="background-color:white">-0.010294335</span></font></td><td align="center" width="150" bgcolor="#a6d96a"><font size=1> <span style="background-color:white">-0.04456721</span></font></td><td>RIBOSOMAL_SUBUNIT</td></tr>
<tr><td align="center" width="150" bgcolor="#d9ef8b"><font size=1> <span style="background-color:white">-0.19928153</span></font></td><td align="center" width="150" bgcolor="#a6d96a"><font size=1> <span style="background-color:white">-0.039459545</span></font></td><td>REACTOME_TELOMERE_MAINTENANCE</td></tr>
<tr><td align="center" width="150" bgcolor="#d9ef8b"><font size=1> <span style="background-color:white">-0.083885916</span></font></td><td align="center" width="150" bgcolor="#a6d96a"><font size=1> <span style="background-color:white">-0.017430348</span></font></td><td>CORUM_LSM1-7_COMPLEX</td></tr>
<tr><td align="center" width="150" bgcolor="#006837"><font size=1> <span style="background-color:white">-0.0</span></font></td><td align="center" width="150" bgcolor="#d9ef8b"><font size=1> <span style="background-color:white">-0.08093818</span></font></td><td>KEGG_OXIDATIVE_PHOSPHORYLATION</td></tr>
<tr><td align="center" width="150" bgcolor="#006837"><font size=1> <span style="background-color:white">-0.0</span></font></td><td align="center" width="150" bgcolor="#d9ef8b"><font size=1> <span style="background-color:white">-0.09010949</span></font></td><td>NCI_VIRAL_MRNA_TRANSLATION</td></tr>
<tr><td align="center" width="150" bgcolor="#d9ef8b"><font size=1> <span style="background-color:white">-0.10660171</span></font></td><td align="center" width="150" bgcolor="#d9ef8b"><font size=1> <span style="background-color:white">-0.06740698</span></font></td><td>CELLULAR_RESPIRATION</td></tr>
<tr><td align="center" bgcolor="#a6d96a"><font size=1> <span style="background-color:white">-0.046077378</span></font></td><td align="center" bgcolor="#d9ef8b"><font size=1> <span style="background-color:white">-0.062596954</span></font></td><td>CORUM_RNA_POLYMERASE_II_CORE_COMPLEX</td></tr>
<tr><td align="center" bgcolor="#006837"><font size=1> <span style="background-color:white">-0.0</span></font></td><td align="center" bgcolor="#d9ef8b"><font size=1> <span style="background-color:white">-0.09003957</span></font></td><td>REACTOME_VIRAL_MRNA_TRANSLATION</td></tr>
<tr><td align="center" bgcolor="#a6d96a"><font size=1> <span style="background-color:white">-0.037430074</span></font></td><td align="center" bgcolor="#d9ef8b"><font size=1> <span style="background-color:white">-0.1584127</span></font></td><td>REACTOME_MICRORNA_BIOGENESIS</td></tr>
<tr><td align="center" bgcolor="#d9ef8b"><font size=1> <span style="background-color:white">-0.18300086</span></font></td><td align="center" bgcolor="#66bd63"><font size=1> <span style="background-color:white">-0.0043030553</span></font></td><td>REACTOME_HIV1_TRANSCRIPTION_INITIATION</td></tr>
<tr><td align="center" bgcolor="#66bd63"><font size=1> <span style="background-color:white">-0.004877203</span></font></td><td align="center" bgcolor="#d9ef8b"><font size=1> <span style="background-color:white">-0.0883461</span></font></td><td>REACTOME_P53_INDEPENDENT_DNA_DAMAGE_RESPONSE</td></tr>
<tr><td align="center" bgcolor="#006837"><font size=1> <span style="background-color:white">-0.0</span></font></td><td align="center" bgcolor="#d9ef8b"><font size=1> <span style="background-color:white">-0.10015844</span></font></td><td>NCI_PEPTIDE_CHAIN_ELONGATION</td></tr>
<tr><td align="center" bgcolor="#66bd63"><font size=1> <span style="background-color:white">-0.0021898218</span></font></td><td align="center" bgcolor="#a6d96a"><font size=1> <span style="background-color:white">-0.043524224</span></font></td><td>NADH_DEHYDROGENASE_COMPLEX</td></tr>
<tr><td align="center" bgcolor="#d9ef8b"><font size=1> <span style="background-color:white">-0.18270484</span></font></td><td align="center" bgcolor="#66bd63"><font size=1> <span style="background-color:white">-0.0030064138</span></font></td><td>NCI_RNA_POLYMERASE_II_TRANSCRIPTION_INITIATION</td></tr>
<tr><td align="center" bgcolor="#d9ef8b"><font size=1> <span style="background-color:white">-0.18564335</span></font></td><td align="center" bgcolor="#66bd63"><font size=1> <span style="background-color:white">-0.0030264389</span></font></td><td>NCI_RNA_POLYMERASE_II_HIV_1_PROMOTER_ESCAPE</td></tr>
<tr><td align="center" bgcolor="#006837"><font size=1> <span style="background-color:white">-0.0</span></font></td><td align="center" bgcolor="#d9ef8b"><font size=1> <span style="background-color:white">-0.08162497</span></font></td><td>KEGG_RIBOSOME</td></tr>
<tr><td align="center" bgcolor="#a6d96a"><font size=1> <span style="background-color:white">-0.038492735</span></font></td><td align="center" bgcolor="#a6d96a"><font size=1> <span style="background-color:white">-0.04465357</span></font></td><td>NCI_MRNA_SPLICING___MAJOR_PATHWAY</td></tr>
<tr><td align="center" bgcolor="#d9ef8b"><font size=1> <span style="background-color:white">-0.120618254</span></font></td><td align="center" bgcolor="#a6d96a"><font size=1> <span style="background-color:white">-0.026729085</span></font></td><td>REACTOME_HIV1_TRANSCRIPTION_ELONGATION</td></tr>
<tr><td align="center" bgcolor="#66bd63"><font size=1> <span style="background-color:white">-0.0041450756</span></font></td><td align="center" bgcolor="#d9ef8b"><font size=1> <span style="background-color:white">-0.09627981</span></font></td><td>NCI_SCF_BETA_TRCP_MEDIATED_DEGRADATION_OF_EMI1</td></tr>
<tr><td align="center" bgcolor="#66bd63"><font size=1> <span style="background-color:white">-0.0061084223</span></font></td><td align="center" bgcolor="#d9ef8b"><font size=1> <span style="background-color:white">-0.06351998</span></font></td><td>NCI_REGULATION_OF_ACTIVATED_PAK_2P34_BY_PROTEASOME_MEDIATED_DEGRADATION1</td></tr>
<tr><td align="center" bgcolor="#66bd63"><font size=1> <span style="background-color:white">-0.0047522634</span></font></td><td align="center" bgcolor="#d9ef8b"><font size=1> <span style="background-color:white">-0.15251054</span></font></td><td>KEGG_PROTEASOME</td></tr>
<tr><td align="center" bgcolor="#66bd63"><font size=1> <span style="background-color:white">-0.0014645411</span></font></td><td align="center" bgcolor="#d9ef8b"><font size=1> <span style="background-color:white">-0.14592344</span></font></td><td>NCI_VIF_MEDIATED_DEGRADATION_OF_APOBEC3G</td></tr>
<tr><td align="center" bgcolor="#a6d96a"><font size=1> <span style="background-color:white">-0.04684002</span></font></td><td align="center" bgcolor="#a6d96a"><font size=1> <span style="background-color:white">-0.019852318</span></font></td><td>CORUM_LSM2-8_COMPLEX</td></tr>
<tr><td align="center" bgcolor="#d9ef8b"><font size=1> <span style="background-color:white">-0.16962957</span></font></td><td align="center" bgcolor="#66bd63"><font size=1> <span style="background-color:white">-0.009274207</span></font></td><td>REACTOME_FORMATION_AND_MATURATION_OF_MRNA_TRANSCRIPT</td></tr>
<tr><td align="center" bgcolor="#d9ef8b"><font size=1> <span style="background-color:white">-0.14983578</span></font></td><td align="center" bgcolor="#d9ef8b"><font size=1> <span style="background-color:white">-0.10229519</span></font></td><td>POSITIVE_REGULATION_OF_CYTOKINE_SECRETION</td></tr>
<tr><td align="center" bgcolor="#d9ef8b"><font size=1> <span style="background-color:white">-0.18829085</span></font></td><td align="center" bgcolor="#66bd63"><font size=1> <span style="background-color:white">-0.0031642471</span></font></td><td>NCI_HIV_1_TRANSCRIPTION_INITIATION</td></tr>
<tr><td align="center" bgcolor="#d9ef8b"><font size=1> <span style="background-color:white">-0.15599461</span></font></td><td align="center" bgcolor="#66bd63"><font size=1> <span style="background-color:white">-0.0013294893</span></font></td><td>NCI_RNA_POL_II_CTD_PHOSPHORYLATION_AND_INTERACTION_WITH_CE</td></tr>
<tr><td align="center" bgcolor="#d9ef8b"><font size=1> <span style="background-color:white">-0.14895299</span></font></td><td align="center" bgcolor="#66bd63"><font size=1> <span style="background-color:white">-0.0013565404</span></font></td><td>NCI_RNA_POL_II_CTD_PHOSPHORYLATION_AND_INTERACTION_WITH_CE1</td></tr>
<tr><td align="center" bgcolor="#d9ef8b"><font size=1> <span style="background-color:white">-0.103672884</span></font></td><td align="center" bgcolor="#d9ef8b"><font size=1> <span style="background-color:white">-0.054964002</span></font></td><td>NCI_TAT_MEDIATED_ELONGATION_OF_THE_HIV_1_TRANSCRIPT</td></tr>
<tr><td align="center" bgcolor="#006837"><font size=1> <span style="background-color:white">-0.0</span></font></td><td align="center" bgcolor="#d9ef8b"><font size=1> <span style="background-color:white">-0.11395516</span></font></td><td>NCI_FORMATION_OF_A_POOL_OF_FREE_40S_SUBUNITS</td></tr>
<tr><td align="center" bgcolor="#d9ef8b"><font size=1> <span style="background-color:white">-0.14333291</span></font></td><td align="center" bgcolor="#a6d96a"><font size=1> <span style="background-color:white">-0.018453468</span></font></td><td>MICROBODY</td></tr>
<tr><td align="center" bgcolor="#d9ef8b"><font size=1> <span style="background-color:white">-0.18918294</span></font></td><td align="center" bgcolor="#66bd63"><font size=1> <span style="background-color:white">-0.0018487591</span></font></td><td>CORUM_BRCA1-RNA_POLYMERASE_II_COMPLEX</td></tr>
<tr><td align="center" bgcolor="#a6d96a"><font size=1> <span style="background-color:white">-0.023509752</span></font></td><td align="center" bgcolor="#a6d96a"><font size=1> <span style="background-color:white">-0.023703527</span></font></td><td>REACTOME_ABORTIVE_ELONGATION_OF_HIV1_TRANSCRIPT_IN_THE_ABSENCE_OF_TAT</td></tr>
<tr><td align="center" bgcolor="#66bd63"><font size=1> <span style="background-color:white">-0.006375424</span></font></td><td align="center" bgcolor="#d9ef8b"><font size=1> <span style="background-color:white">-0.07335171</span></font></td><td>MITOCHONDRIAL_LUMEN</td></tr>
<tr><td align="center" bgcolor="#a6d96a"><font size=1> <span style="background-color:white">-0.032766946</span></font></td><td align="center" bgcolor="#a6d96a"><font size=1> <span style="background-color:white">-0.027123883</span></font></td><td>REACTOME_MRNA_SPLICING</td></tr>
<tr><td align="center" bgcolor="#a6d96a"><font size=1> <span style="background-color:white">-0.03677051</span></font></td><td align="center" bgcolor="#66bd63"><font size=1> <span style="background-color:white">-0.0035150482</span></font></td><td>NCI_FORMATION_OF_THE_HIV_1_EARLY_ELONGATION_COMPLEX</td></tr>
<tr><td align="center" bgcolor="#a6d96a"><font size=1> <span style="background-color:white">-0.012765669</span></font></td><td align="center" bgcolor="#a6d96a"><font size=1> <span style="background-color:white">-0.026127843</span></font></td><td>NCI_APC_C_CDC20_MEDIATED_DEGRADATION_OF_SECURIN</td></tr>
<tr><td align="center" bgcolor="#d9ef8b"><font size=1> <span style="background-color:white">-0.16820036</span></font></td><td align="center" bgcolor="#d9ef8b"><font size=1> <span style="background-color:white">-0.08537631</span></font></td><td>CYTOKINE_SECRETION</td></tr>
<tr><td align="center" bgcolor="#d9ef8b"><font size=1> <span style="background-color:white">-0.08497858</span></font></td><td align="center" bgcolor="#a6d96a"><font size=1> <span style="background-color:white">-0.013949721</span></font></td><td>REACTOME_ELONGATION_AND_PROCESSING_OF_CAPPED_TRANSCRIPTS</td></tr>
<tr><td align="center" bgcolor="#66bd63"><font size=1> <span style="background-color:white">-0.0016940758</span></font></td><td align="center" bgcolor="#a6d96a"><font size=1> <span style="background-color:white">-0.029169844</span></font></td><td>MITOCHONDRIAL_RIBOSOME</td></tr>
<tr><td align="center" bgcolor="#66bd63"><font size=1> <span style="background-color:white">-0.0023094467</span></font></td><td align="center" bgcolor="#a6d96a"><font size=1> <span style="background-color:white">-0.03968679</span></font></td><td>RESPIRATORY_CHAIN_COMPLEX_I</td></tr>
<tr><td align="center" bgcolor="#d9ef8b"><font size=1> <span style="background-color:white">-0.18876565</span></font></td><td align="center" bgcolor="#66bd63"><font size=1> <span style="background-color:white">-0.0033233832</span></font></td><td>NCI_RNA_POLYMERASE_II_TRANSCRIPTION</td></tr>
<tr><td align="center" bgcolor="#66bd63"><font size=1> <span style="background-color:white">-0.0021812555</span></font></td><td align="center" bgcolor="#a6d96a"><font size=1> <span style="background-color:white">-0.037207037</span></font></td><td>MITOCHONDRIAL_RESPIRATORY_CHAIN_COMPLEX_I</td></tr>
<tr><td align="center" bgcolor="#66bd63"><font size=1> <span style="background-color:white">-0.0048473706</span></font></td><td align="center" bgcolor="#d9ef8b"><font size=1> <span style="background-color:white">-0.05915291</span></font></td><td>REACTOME_FORMATION_OF_ATP_BY_CHEMIOSMOTIC_COUPLING</td></tr>
<tr><td align="center" bgcolor="#d9ef8b"><font size=1> <span style="background-color:white">-0.15030144</span></font></td><td align="center" bgcolor="#d9ef8b"><font size=1> <span style="background-color:white">-0.1300732</span></font></td><td>KEGG_BUTANOATE_METABOLISM</td></tr>
<tr><td align="center" bgcolor="#d9ef8b"><font size=1> <span style="background-color:white">-0.06037003</span></font></td><td align="center" bgcolor="#66bd63"><font size=1> <span style="background-color:white">-0.008173908</span></font></td><td>KEGG_PYRIMIDINE_METABOLISM</td></tr>
<tr><td align="center" bgcolor="#a6d96a"><font size=1> <span style="background-color:white">-0.020137079</span></font></td><td align="center" bgcolor="#a6d96a"><font size=1> <span style="background-color:white">-0.04817951</span></font></td><td>REACTOME_VIRAL_MESSENGER_RNA_SYNTHESIS</td></tr>
<tr><td align="center" bgcolor="#a6d96a"><font size=1> <span style="background-color:white">-0.0407774</span></font></td><td align="center" bgcolor="#66bd63"><font size=1> <span style="background-color:white">-0.0029624666</span></font></td><td>NCI_HIV_1_TRANSCRIPTION_ELONGATION</td></tr>
<tr><td align="center" bgcolor="#66bd63"><font size=1> <span style="background-color:white">-0.0016211164</span></font></td><td align="center" bgcolor="#a6d96a"><font size=1> <span style="background-color:white">-0.030870223</span></font></td><td>ORGANELLAR_RIBOSOME</td></tr>
<tr><td align="center" bgcolor="#d9ef8b"><font size=1> <span style="background-color:white">-0.13797833</span></font></td><td align="center" bgcolor="#d9ef8b"><font size=1> <span style="background-color:white">-0.12778845</span></font></td><td>REGULATION_OF_CYTOKINE_SECRETION</td></tr>
<tr><td align="center" bgcolor="#d9ef8b"><font size=1> <span style="background-color:white">-0.051903196</span></font></td><td align="center" bgcolor="#66bd63"><font size=1> <span style="background-color:white">-0.0021079895</span></font></td><td>REACTOME_FORMATION_OF_THE_EARLY_ELONGATION_COMPLEX</td></tr>
<tr><td align="center" bgcolor="#d9ef8b"><font size=1> <span style="background-color:white">-0.14548959</span></font></td><td align="center" bgcolor="#d9ef8b"><font size=1> <span style="background-color:white">-0.09468565</span></font></td><td>KEGG_PORPHYRIN_AND_CHLOROPHYLL_METABOLISM</td></tr>
<tr><td align="center" bgcolor="#006837"><font size=1> <span style="background-color:white">-0.0</span></font></td><td align="center" bgcolor="#d9ef8b"><font size=1> <span style="background-color:white">-0.19491725</span></font></td><td>NCI_L13A_MEDIATED_TRANSLATIONAL_SILENCING_OF_CERULOPLASMIN_EXPRESSION</td></tr>
<tr><td align="center" bgcolor="#d9ef8b"><font size=1> <span style="background-color:white">-0.17341332</span></font></td><td align="center" bgcolor="#d9ef8b"><font size=1> <span style="background-color:white">-0.11692676</span></font></td><td>REACTOME_P2Y_RECEPTORS</td></tr>
<tr><td align="center" bgcolor="#d9ef8b"><font size=1> <span style="background-color:white">-0.089656524</span></font></td><td align="center" bgcolor="#d9ef8b"><font size=1> <span style="background-color:white">-0.13078342</span></font></td><td>CORUM_RESPIRATORY_CHAIN_COMPLEX_I_EARLY_INTERMEDIATE_NDUFAF1_ASSEMBLY_MITOCHONDRIAL</td></tr>
<tr><td align="center" bgcolor="#d9ef8b"><font size=1> <span style="background-color:white">-0.11396314</span></font></td><td align="center" bgcolor="#a6d96a"><font size=1> <span style="background-color:white">-0.033146307</span></font></td><td>NCI_FORMATION_OF_HIV_1_ELONGATION_COMPLEX_CONTAINING_HIV_1_TAT</td></tr>
<tr><td align="center" bgcolor="#006837"><font size=1> <span style="background-color:white">-0.0</span></font></td><td align="center" bgcolor="#d9ef8b"><font size=1> <span style="background-color:white">-0.12606873</span></font></td><td>STRUCTURAL_CONSTITUENT_OF_RIBOSOME</td></tr>
<tr><td align="center" bgcolor="#d9ef8b"><font size=1> <span style="background-color:white">-0.111958295</span></font></td><td align="center" bgcolor="#d9ef8b"><font size=1> <span style="background-color:white">-0.114191785</span></font></td><td>REACTOME_REGULATION_OF_APC_ACTIVATORS_BETWEEN_G1_S_AND_EARLY_ANAPHASE</td></tr>
<tr><td align="center" bgcolor="#a6d96a"><font size=1> <span style="background-color:white">-0.029512709</span></font></td><td align="center" bgcolor="#a6d96a"><font size=1> <span style="background-color:white">-0.039681815</span></font></td><td>REACTOME_CDC20_PHOSPHO_APC_MEDIATED_DEGRADATION_OF_CYCLIN_A</td></tr>
<tr><td align="center" bgcolor="#66bd63"><font size=1> <span style="background-color:white">-0.0013596858</span></font></td><td align="center" bgcolor="#d9ef8b"><font size=1> <span style="background-color:white">-0.14123815</span></font></td><td>REACTOME_VIF_MEDIATED_DEGRADATION_OF_APOBEC3G</td></tr>
<tr><td align="center" bgcolor="#d9ef8b"><font size=1> <span style="background-color:white">-0.09432287</span></font></td><td align="center" bgcolor="#a6d96a"><font size=1> <span style="background-color:white">-0.04762433</span></font></td><td>REACTOME_GENE_EXPRESSION</td></tr>
<tr><td align="center" bgcolor="#d9ef8b"><font size=1> <span style="background-color:white">-0.13729998</span></font></td><td align="center" bgcolor="#a6d96a"><font size=1> <span style="background-color:white">-0.033875223</span></font></td><td>NCI_FORMATION_OF_RNA_POL_II_ELONGATION_COMPLEX_</td></tr>
<tr><td align="center" bgcolor="#006837"><font size=1> <span style="background-color:white">-0.0</span></font></td><td align="center" bgcolor="#a6d96a"><font size=1> <span style="background-color:white">-0.01866694</span></font></td><td>KEGG_PARKINSONS_DISEASE</td></tr>
<tr><td align="center" bgcolor="#006837"><font size=1> <span style="background-color:white">-0.0</span></font></td><td align="center" bgcolor="#d9ef8b"><font size=1> <span style="background-color:white">-0.10028489</span></font></td><td>REACTOME_PEPTIDE_CHAIN_ELONGATION</td></tr>
<tr><td align="center" bgcolor="#d9ef8b"><font size=1> <span style="background-color:white">-0.14888924</span></font></td><td align="center" bgcolor="#a6d96a"><font size=1> <span style="background-color:white">-0.03086242</span></font></td><td>NCI_ELONGATION_OF_INTRON_CONTAINING_TRANSCRIPTS_AND_CO_TRANSCRIPTIONAL_MRNA_SPLICING</td></tr>
<tr><td align="center" bgcolor="#66bd63"><font size=1> <span style="background-color:white">-0.0036567838</span></font></td><td align="center" bgcolor="#d9ef8b"><font size=1> <span style="background-color:white">-0.17501329</span></font></td><td>CORUM_RESPIRATORY_CHAIN_COMPLEX_I_BETA_SUBUNIT_MITOCHONDRIAL</td></tr>
<tr><td align="center" bgcolor="#d9ef8b"><font size=1> <span style="background-color:white">-0.1875582</span></font></td><td align="center" bgcolor="#d9ef8b"><font size=1> <span style="background-color:white">-0.07101309</span></font></td><td>REACTOME_MITOCHONDRIAL_FATTY_ACID_BETA_OXIDATION</td></tr>
<tr><td align="center" bgcolor="#66bd63"><font size=1> <span style="background-color:white">-0.0063135265</span></font></td><td align="center" bgcolor="#d9ef8b"><font size=1> <span style="background-color:white">-0.07889756</span></font></td><td>MITOCHONDRIAL_MATRIX</td></tr>
<tr><td align="center" bgcolor="#d9ef8b"><font size=1> <span style="background-color:white">-0.053434946</span></font></td><td align="center" bgcolor="#a6d96a"><font size=1> <span style="background-color:white">-0.030560207</span></font></td><td>CORUM_BRCA1-CORE_RNA_POLYMERASE_II_COMPLEX</td></tr>
<tr><td align="center" bgcolor="#d9ef8b"><font size=1> <span style="background-color:white">-0.19105646</span></font></td><td align="center" bgcolor="#66bd63"><font size=1> <span style="background-color:white">-0.0027085582</span></font></td><td>NCI_RNA_POLYMERASE_II_PROMOTER_ESCAPE</td></tr>
<tr><td align="center" bgcolor="#a6d96a"><font size=1> <span style="background-color:white">-0.020793166</span></font></td><td align="center" bgcolor="#d9ef8b"><font size=1> <span style="background-color:white">-0.056737807</span></font></td><td>NCI_ABORTIVE_ELONGATION_OF_HIV_1_TRANSCRIPT_IN_THE_ABSENCE_OF_TAT</td></tr>
<tr><td align="center" bgcolor="#d9ef8b"><font size=1> <span style="background-color:white">-0.06787975</span></font></td><td align="center" bgcolor="#d9ef8b"><font size=1> <span style="background-color:white">-0.057359003</span></font></td><td>SMALL_RIBOSOMAL_SUBUNIT</td></tr>
<tr><td align="center" bgcolor="#d9ef8b"><font size=1> <span style="background-color:white">-0.16954629</span></font></td><td align="center" bgcolor="#d9ef8b"><font size=1> <span style="background-color:white">-0.19680882</span></font></td><td>REACTOME_SIGNALING_BY_WNT</td></tr>
<tr><td align="center" bgcolor="#d9ef8b"><font size=1> <span style="background-color:white">-0.09401642</span></font></td><td align="center" bgcolor="#a6d96a"><font size=1> <span style="background-color:white">-0.0369318</span></font></td><td>REACTOME_ORC1_REMOVAL_FROM_CHROMATIN</td></tr>
<tr><td align="center" bgcolor="#d9ef8b"><font size=1> <span style="background-color:white">-0.17117524</span></font></td><td align="center" bgcolor="#66bd63"><font size=1> <span style="background-color:white">-0.004446161</span></font></td><td>CORUM_RNA_POLYMERASE_II_HOLOENZYME_COMPLEX</td></tr>
<tr><td align="center" bgcolor="#a6d96a"><font size=1> <span style="background-color:white">-0.028032146</span></font></td><td align="center" bgcolor="#66bd63"><font size=1> <span style="background-color:white">-0.0018773903</span></font></td><td>REACTOME_DUAL_INCISION_REACTION_IN_TC_NER</td></tr>
<tr><td align="center" bgcolor="#66bd63"><font size=1> <span style="background-color:white">-0.0034792167</span></font></td><td align="center" bgcolor="#66bd63"><font size=1> <span style="background-color:white">-0.0030206852</span></font></td><td>CORUM_28S_RIBOSOMAL_SUBUNIT_MITOCHONDRIAL</td></tr>
<tr><td align="center" bgcolor="#006837"><font size=1> <span style="background-color:white">-0.0</span></font></td><td align="center" bgcolor="#a6d96a"><font size=1> <span style="background-color:white">-0.033735447</span></font></td><td>REACTOME_INFLUENZA_VIRAL_RNA_TRANSCRIPTION_AND_REPLICATION</td></tr>
<tr><td align="center" bgcolor="#d9ef8b"><font size=1> <span style="background-color:white">-0.18883672</span></font></td><td align="center" bgcolor="#66bd63"><font size=1> <span style="background-color:white">-0.0027118528</span></font></td><td>NCI_FORMATION_AND_MATURATION_OF_MRNA_TRANSCRIPT</td></tr>
<tr><td align="center" bgcolor="#d9ef8b"><font size=1> <span style="background-color:white">-0.1795855</span></font></td><td align="center" bgcolor="#66bd63"><font size=1> <span style="background-color:white">-0.003271132</span></font></td><td>NCI_RNA_POLYMERASE_II_TRANSCRIPTION_INITIATION_AND_PROMOTER_CLEARANCE</td></tr>
<tr><td align="center" bgcolor="#d9ef8b"><font size=1> <span style="background-color:white">-0.18625917</span></font></td><td align="center" bgcolor="#66bd63"><font size=1> <span style="background-color:white">-0.0029841603</span></font></td><td>NCI_HIV_1_TRANSCRIPTION_PRE_INITIATION</td></tr>
<tr><td align="center" bgcolor="#66bd63"><font size=1> <span style="background-color:white">-0.0046969065</span></font></td><td align="center" bgcolor="#d9ef8b"><font size=1> <span style="background-color:white">-0.05519277</span></font></td><td>NCI_FORMATION_OF_ATP_BY_CHEMIOSMOTIC_COUPLING</td></tr>
<tr><td align="center" bgcolor="#006837"><font size=1> <span style="background-color:white">-0.0</span></font></td><td align="center" bgcolor="#d9ef8b"><font size=1> <span style="background-color:white">-0.11682938</span></font></td><td>REACTOME_FORMATION_OF_A_POOL_OF_FREE_40S_SUBUNITS</td></tr>
<tr><td align="center" bgcolor="#66bd63"><font size=1> <span style="background-color:white">-0.0021843927</span></font></td><td align="center" bgcolor="#d9ef8b"><font size=1> <span style="background-color:white">-0.07666453</span></font></td><td>NCI_REGULATION_OF_ACTIVATED_PAK_2P34_BY_PROTEASOME_MEDIATED_DEGRADATION</td></tr>
<tr><td align="center" bgcolor="#d9ef8b"><font size=1> <span style="background-color:white">-0.18811844</span></font></td><td align="center" bgcolor="#a6d96a"><font size=1> <span style="background-color:white">-0.033378232</span></font></td><td>ORGANELLE_MEMBRANE</td></tr>
<tr><td align="center" bgcolor="#66bd63"><font size=1> <span style="background-color:white">-0.004132616</span></font></td><td align="center" bgcolor="#d9ef8b"><font size=1> <span style="background-color:white">-0.08640822</span></font></td><td>NCI_UBIQUITIN_MEDIATED_DEGRADATION_OF_PHOSPHORYLATED_CDC25A</td></tr>
<tr><td align="center" bgcolor="#d9ef8b"><font size=1> <span style="background-color:white">-0.18213114</span></font></td><td align="center" bgcolor="#66bd63"><font size=1> <span style="background-color:white">-0.0031621137</span></font></td><td>NCI_TRANSCRIPTION_OF_THE_HIV_GENOME</td></tr>
<tr><td align="center" bgcolor="#d9ef8b"><font size=1> <span style="background-color:white">-0.09398284</span></font></td><td align="center" bgcolor="#d9ef8b"><font size=1> <span style="background-color:white">-0.056834225</span></font></td><td>POSITIVE_REGULATION_OF_PROTEIN_SECRETION</td></tr>
<tr><td align="center" bgcolor="#d9ef8b"><font size=1> <span style="background-color:white">-0.11390469</span></font></td><td align="center" bgcolor="#d9ef8b"><font size=1> <span style="background-color:white">-0.16771029</span></font></td><td>DETECTION_OF_BIOTIC_STIMULUS</td></tr>
<tr><td align="center" bgcolor="#a6d96a"><font size=1> <span style="background-color:white">-0.012319426</span></font></td><td align="center" bgcolor="#d9ef8b"><font size=1> <span style="background-color:white">-0.1616828</span></font></td><td>HYDROGEN_ION_TRANSMEMBRANE_TRANSPORTER_ACTIVITY</td></tr>
</tbody>
</table>
